# Supplementary material for: Automatically Extracted Machine Learning Features from Preoperative CT to Early Predict Microvascular Invasion in HCC: The Role of the Zone of Transition (ZOT)
Source: Cancers (Basel). 2022 Apr 3;14(7):1816. doi: 10.3390/cancers14071816 (PMC8997857; doi:10.3390/cancers14071816)
Supplement: Supplementary file 1 [file cancers-14-01816-s001.zip]

Archive with 1 entries (1 files):
- cancers-1628127-SI.pdf
